# Supplementary material for: Effectiveness of Exergames on Functional Physical Performance in Older Adults with Knee/Hip Osteoarthritis: A Randomized Controlled Trial
Source: J Clin Med. 2025 Apr 25;14(9):2968. doi: 10.3390/jcm14092968 (PMC12072985; doi:10.3390/jcm14092968)
Supplement: Supplementary file 1 [file jcm-14-02968-s001.zip]

Archive with 1 entries (1 files):
- jcm-3557771-supplementary.pdf
